# Supplementary material for: Phenotypic Expression of Salmonella enterica Due to Environmental Stress
Source: Microorganisms. 2026 Mar 26;14(4):748. doi: 10.3390/microorganisms14040748 (PMC13118585; doi:10.3390/microorganisms14040748)
Supplement: Supplementary file 1 [file microorganisms-14-00748-s001.zip]

Archive with 1 entries (1 files):
- microorganisms-4156361-supplementary.xlsx
