# Supplementary material for: Phenotypic Expression of Salmonella enterica Due to Environmental Stress
Source: Microorganisms. 2026 Mar 26;14(4):748. doi: 10.3390/microorganisms14040748 (PMC13118585; doi:10.3390/microorganisms14040748)
Supplement: Supplementary file 1 [file microorganisms-14-00748-s001.zip › microorganisms-4156361-supplementary.xlsx]

## Sheet: Table 1
	Table 1. Variants of Salmonella serotypes tested for phenotypic alterations
	Serotypes	Variants
	Kentucky	Control (C)*
	Infantis	PAA (P) or QAC (Q) stressed
	Schwarzengrund	PAA/QAC stress + cold shock (P4) or Q4)
	Typhimurium	PAA/QAC stress + heat shock (P55) or Q55)
		6 variants x 4 serotypes = 24 stressed variants and 4 controls = 28 variants
	*Control (C) is the unexposed control to understand the impact of antimicrobial
	exposure/stress.

## Sheet: Table 2
	Table 2. Tolerance of Salmonella serotypes to PAA and QAC
		PAA stressed (ppm)		QAC stressed (ppm)
	Serotypes	MIC	MBC	MIC	MBC
	Kentucky	100	100	25	25
	Infantis	110	120	22	22
	Schwarzengrund	110	110	10	10
	Typhimurium	150	150	20	20
	The minimum inhibitory concentrations (MICs) and bactericidal concentrations (MBCs) of the sanitizers, PAA (peracetic acid) and QAC (quaternary ammonium compounds), were established in parts per million (ppm) prior to systematic stress exposure experiments. The bolded data represent the highest MIC/MBC across the variant.

## Sheet: Table 3
	Table 3. Tolerance of post-stressed variants of Salmonella serotypes to PAA (ppm)
		Control		PAA stressed (P)		PAA + Cold stress (P4)		PAA + Heat stress (P55)
	Serotypes	MIC	MBC	MIC	MBC	MIC	MBC	MIC	MBC
	Kentucky	100	110	120	130	120	130	120	130
	Infantis	93b	93b	110a	110a	110a	110a	110a	110a
	Schwarzengrund	100b	105b	110a	125a	110a	125a	110a	125a
	Typhimurium	110	120	120	120	120	120	120	120
	Superscripts a,b indicate significant differences (P ≤ 0.05) and were omitted when there were no differences between replicates (standard deviation is zero). The minimum inhibitory (MIC) and bactericidal (MBC) concentrations of the PAA (peracetic acid) was established in parts per million (ppm) after post-stress exposure experiment.

## Sheet: Table 4
	Table 4. Tolerance of post-stressed variants of Salmonella serotypes to QAC (ppm)
		Control		QAC		QAC + Cold Stress (Q4)		QAC + Heat Stress (Q55)
	Serotypes	MIC	MBC	MIC	MBC	MIC	MBC	MIC	MBC
	Kentucky	12	14	20	20	20	20	20	20
	Infantis	13b	18b	20a	25a	20a	25a	20a	25a
	Schwarzengrund	9b	10b	11a	12a	11ab	12a	11a	12a
	Typhimurium	12	12	16	18	16	18	16	18
	Superscripts a,b indicate significant differences (P ≤ 0.05) and were omitted when there were no differences between replicates (standard deviation is zero). The minimum inhibitory (MIC) and bactericidal (MBC) concentrations of the PAA (peracetic acid) was established in parts per million (ppm) after post-stress exposure experiment.

## Sheet: Table S1
Table S1. Antibiotics concentration range and MIC interpretive standard (μg/mL) according to NARMS guideline
CLSI class	Antibiotics	Abbreviation	Concentration Range	Susceptible	Intermediate	Rseistance
Aminoglycosides	Gentamicin	GEN	0.25–16	≤2	4	≥8
β–lactam agents	Amoxicillin-clavulanic acid	AUG	1/0.5–32/16	≤8/4	16/8	≥32/16
Cephems	Cefoxitin	FOX	0.5–32	≤8	16	≥32
	Ceftriaxone	AXO	0.25–64	≤1	2	≥4
Folate pathway antagonists	Sulfisoxazole	FIS	16–256	≤256	-	≥512
	Trimethoprim/Sulfamethoxazole	SXT	0.12/2.38–4/76	≤2/38	-	≥4/76
Macrolides	Azithromycin	AZI	0.25–64	≤16	-	≥32
Penems	Meropenem	MERO	0.06–4	≤1	2	≥4
Penicillins	Ampicillin	AMP	1–32	≤8	16	≥32
Quinolones	Ciprofloxacin	CIP	0.015–4	≤0.06	0.12-0.5	≥1
	Nalidixic acid	NAL	0.5–32	≤16	-	≥32
Phenicols	Chloramphenicol	CHL	2–32	≤8	16	≥32
Tetracyclines	Tetracycline	TET	4–32	≤4	8	≥16
NARMS (National Antimicrobial Resistance Monitoring System)

## Sheet: Table S2
Table S2. Interpretation of the MIC (μg/mL) of the antibiotic susceptibility test.
		Salmonella Kentucky							Salmonella Infantis							Salmonella Schwarzengrund							Salmonella Typhimurium
Antibiotics	Abbreviation	C	P	P4	P55	Q	Q4	Q55	C	P	P4	P55	Q	Q4	Q55	C	P	P4	P55	Q	Q4	Q55	C	P	P4	P55	Q	Q4	Q55
Gentamicin	GEN	0.5	<0.25	<0.25	<0.25	1	0.5	0.5	8	8	8	8	<0.25	<0.25	<0.25	0.5	0.5	0.5	0.5	0.5	1	0.5	0.5	0.5	1	0.25	0.25	0.25	0.25
Amoxicillin-clavulanic acid	AUG	≤1	≤1	≤1	≤1	≤1	≤1	≤1	4	2	4	4	2	≤1	≤1	≤1	≤1	≤1	≤1	≤1	2	2	≤1	≤1	≤1	≤1	≤1	≤1	≤1
Cefoxitin	FOX	2	<1	<1	<1	4	2	2	4	4	4	4	2	2	4	2	2	2	2	2	4	4	2	2	2	2	2	4	<1
Ceftriaxone	AXO	≤0.25	≤0.25	≤0.25	≤0.25	0.5	0.5	0.5	64	64	64	64	≤0.25	≤0.25	≤0.25	≤0.25	≤0.25	≤0.25	≤0.25	0.5	2	0.5	≤0.25	≤0.25	0.06	≤0.015	≤0.015	0.5	≤0.25
Meropenem	MERO	≤0.06	≤0.06	≤0.06	≤0.06	≤0.06	≤0.06	≤0.06	≤0.06	≤0.06	≤0.06	≤0.06	≤0.06	≤0.06	≤0.06	≤0.06	≤0.06	≤0.06	≤0.06	≤0.06	≤0.06	≤0.06	≤0.06	≤0.06	≤0.06	≤0.06	≤0.06	≤0.06	≤0.06
Ciprofloxacin	CIP	≤0.015	≤0.015	≤0.015	≤0.015	≤0.015	≤0.015	≤0.015	0.25	0.25	0.25	0.25	≤0.015	≤0.015	≤0.015	≤0.015	≤0.015	≤0.015	≤0.015	≤0.015	≤0.06	≤0.015	≤0.015	≤0.015	≤0.015	≤0.015	≤0.015	≤0.015	≤0.015
Nalidixic acid	NAL	2	4	4	4	2	2	2	>32	>32	>32	>32	4	4	4	4	2	4	4	4	>32	4	2	2	2	4	2	2	2
Sulfisoxazole	FIS	256	128	128	128	128	128	128	>256	>256	>256	>256	128	128	128	128	128	128	128	128	128	128	128	128	256	128	128	128	128
Trimethoprim/Sulfamethoxazole	SXT	≤0.12	≤0.12	≤0.12	≤0.12	≤0.12	≤0.12	≤0.12	>4	>4	>4	>4	≤0.12	≤0.12	≤0.12	≤0.12	≤0.12	≤0.12	≤0.12	≤0.12	≤0.12	≤0.12	≤0.12	≤0.12	≤0.12	≤0.12	≤0.12	≤0.12	≤0.12
Azithromycin	AZI	2	4	4	4	8	8	8	4	2	4	4	4	4	4	4	4	4	4	4	16	4	2	2	2	4	4	4	4
Ampicillin	AMP	≤1	≤1	≤1	≤1	≤1	≤1	≤1	>32	>32	>32	>32	≤1	2	≤1	≤1	≤1	≤1	≤1	2	2	2	≤1	≤1	≤1	≤1	≤1	≤1	≤1
Chloramphenicol	CHL	16	8	8	8	4	4	4	4	4	8	8	4	8	4	8	8	8	8	8	8	8	8	8	8	8	8	8	8
Tetracycline	TET	>32	>32	>32	>32	>32	>32	>32	≤4	≤4	≤4	≤4	≤4	≤4	≤4	≤4	≤4	≤4	≤4	≤4	≤4	≤4	4	4	4	4	4	4	4
